# Supplementary material for: The Zagros Epipalaeolithic revisited: New excavations and 14C dates from Palegawra cave in Iraqi Kurdistan
Source: PLoS One. 2020 Sep 21;15(9):e0239564. doi: 10.1371/journal.pone.0239564 (PMC7505476; doi:10.1371/journal.pone.0239564)
Supplement: S1 Table — (XLSX) [file pone.0239564.s004.xlsx]

## Sheet: S1 Table
S1 Table. Palegawra flotation sample register
	Flotation register no	Context	Trench	Litres
	Area A
1	16013	AAF	A	43
2	16012	AAH	A	48
3	16010 16011	AAJ	A	84
4	16001 16002	AAL	A	56
5	16009	AAN	A	38
6	16008	AAO	A	39
7	16007	AAP	A	24
8	16003 16004	AAQ	A	55
9	16005	AAR	A	33
10	16006 16014	AAS	A	78
11	16015 16020	AAT	A	45
12	17046 17047 17048	AAU	A	93
13	17007	AAY	A	33
14	17002 17003	ABC	A	34
15	17006	ABE	A	34
16	17009	ABG	A	37
17	17010	ABI	A	38
18	17015	ABM (lower)	A	6
19	17011	ABM (upper)	A	7
20	17014	ABN	A	23
21	17013	ABP	A	10
22	17012	ABR	A	19
23	17016	ABT	A	29
24	17017	ABV	A	25
25	17022	ABY	A	10
26	17053	ABX	A	1.3
27	17018 17020	ABZ	A	18
28	17019	ACB	A	18
29	17041	ACD	A	0.45
30	17055	ACE	A	1.5
31	17021 17023	ACF	A	52
32	17024 17033	ACH	A	51
33	17025	ACJ	A	4
34	17054	ACK	A	1.7
35	17026	ACL	A	37
36	17029	ACM	A	24
37	17027	ACN	A	56
38	17028	ACO	A	26
39	17032	ACP	A	30
40	17035	ACQ	A	22
41	17031	ACR	A	39
42	17030	ACS	A	16
43	17034	ACT	A	96
44	17036	ACU	A	50
45	17037	ACV	A	87
46	17038	ACW	A	30
47	17039	ACX	A	57
48	17040	ACY	A	21
49	17042	ACZ	A	47
50	17043	ADA	A	13
51	17044	ADC	A	79
52	17045	ADD	A	35
53	17051	ADE	A	91
54	17050	ADF	A	165
55	17049	ADG	A	78
	Area B
56	16022 16023	BAF	B	92
57	16024 16025	BAG	B	57
58	16019	BAH	B	24
59	16018	BAI	B	43
60	16016	BAJ	B	102
61	16017 16021 17001	BAL	B	71
62	17008	BAM	B	41
63	17004 17005	BAN	B	35
	Total litres of processed sediment			2652.95
