# Supplementary material for: The Zagros Epipalaeolithic revisited: New excavations and 14C dates from Palegawra cave in Iraqi Kurdistan
Source: PLoS One. 2020 Sep 21;15(9):e0239564. doi: 10.1371/journal.pone.0239564 (PMC7505476; doi:10.1371/journal.pone.0239564)
Supplement: S2 Table — (XLSX) [file pone.0239564.s005.xlsx]

## Sheet: S2 Table
S2 Table. List of Palegawra micromorphological blocks fabric attributes and components
Fabric attributes
Sample No	Phase	Particle size	Microstructure	Sorting	Orientation	Voids %			Groundmass			Redox features
						Channels	Vughs	Planes	c/f ratio 10μm	c/f rel. distrib.	B-fabric
MB1	2	Silty clay	Channel	Poorly sorted	Unoriented	25	5	<1	15/85	Open porphyric	Stipple-speckled	5% Fe typic nodules
	1 Upper	Silty clay	Channel	Poorly sorted	Unoriented	20	5	<1	20/80	Open porphyric	Stipple-speckled	5% Fe typic nodules
MB2	1 Upper/2	Silty clay	Channel	Poorly sorted	Unoriented	20	5	1	30/70	Open porphyric	Stipple-speckled	5% Fe typic nodules
MB3	1 Upper	Silty clay	Channel	Poorly sorted	Unoriented	25	2	3	20/80	Open porphyric	Stipple-speckled	5% Fe typic nodules
MB4	2	Silty clay	Channel	Poorly sorted	Unoriented	25	5	1	15/85	Open porphyric	Crystallitic	2% Fe typic nodules
Components
Sample No	Phase	Inorganic components				Organic components
		Rocks	Clay aggreg.	Calcitic aggreg.	Lithics	Plants	Bones	Teeth
MB1	2	Limestone 5%	Yellowish silty clay 5%	Grey clay 10%	-	Charred 5%	Charred 15%	-
			Darkened silty clay 2%				Calcined <1%
	1 Upper	Limestone 10%	Yellowish silty clay 30%	Grey clay 10%	Chert 1%	Charred 5%	Charred 15%	Charred 1%
			Darkened silty clay 1%				Calcined <1%
MB2	1 Upper/2	Limestone 15%	Yellowish silty clay 10%	Grey clay 5%	-	Charred 5%	Charred 8%	-
			Darkened silty clay 1%				Calcined 2%
MB3	1 Upper	Limestone 10%	Yellowish silty clay 10%	Grey clay 10%	-	Charred 5%	Charred 15%	Charred <1%
			Darkened silty clay 1%				Calcined <1%
MB4	2	Limestone 7%	Yellowish silty clay 5%	Grey clay 15%	-	Charred 5%	Charred 15%	-
			Darkened silty clay <1%				Calcined 1%
