# Supplementary material for: The Zagros Epipalaeolithic revisited: New excavations and 14C dates from Palegawra cave in Iraqi Kurdistan
Source: PLoS One. 2020 Sep 21;15(9):e0239564. doi: 10.1371/journal.pone.0239564 (PMC7505476; doi:10.1371/journal.pone.0239564)
Supplement: S3 Table — (XLSX) [file pone.0239564.s006.xlsx]

## Sheet: S3 Table
S3 Table. List of Palegawra bone samples tested for collagen preservation
No	Context	Phase	Taxon	Element	Weight (g)
1	AAO	1	Size 7 (Bos/Cervus/Equus)	Undiagnostic long bone	28
2	ACL	1	Cervus	First Phalanx	29
3	ACT	1	Cervus	First Phalanx	30
4	AAS	1	Cervus	Radius	94
5	AAP	1	Equus	Metapodial	60
6	AAR	1	Equus	First Phalanx	44
7	ADE	1	Ovis/Capra	Metatarsal	9
8	AAO	1	Gazella	Metatarsal	20
9	AAL	2	Size 7 (Bos/Cervus/Equus)	Undiagnostic long bone	29
10	ABZ	2	Cervus	First Phalanx	7
11	AAL	2	Equus	Femur	45
12	AAJ	3	Size 7 (Dama/Sus/Ovis/Capra/Gazella)	Undiagnostic long bone
13	AAK	3	Cervus	Radius	160
14	ABG	3	Equus	Metacarpal	57
15	ABN	3	Size 3 (Dama/Sus/Ovis/Capra/Gazella)	Undiagnostic long bone	7
16	AAJ	3	Size 3 (Dama/Sus/Ovis/Capra/Gazella)	Undiagnostic long bone	4
17	AAJ	3	Size 3 (Dama/Sus/Ovis/Capra/Gazella)	Undiagnostic long bone
18	ABG	3	Ovis/Capra	First Phalanx	5
