# Supplementary material for: The Zagros Epipalaeolithic revisited: New excavations and 14C dates from Palegawra cave in Iraqi Kurdistan
Source: PLoS One. 2020 Sep 21;15(9):e0239564. doi: 10.1371/journal.pone.0239564 (PMC7505476; doi:10.1371/journal.pone.0239564)
Supplement: S4 Table — (XLSX) [file pone.0239564.s007.xlsx]

## Sheet: S4 Table
S4 Table. Palegawra EFEC project radiocarbon sample attributes
Lab code	Year-Context-Sample no.	Material (single entity)	Submitted sample weight (mg)	Radiocarbon age (BP)	Pretreatment	IRMS δ13C	Percent Modern Carbon	Fraction Modern Carbon	D14C	Δ14C	Measured Radiocarbon Age (without d13C correction)
B-499844	PG17-ABR-17012*-1	Amygdalus wood charcoal	8	12250 +/- 40	acid/alkali/acid	-24.7 o/oo	21.76 +/- 0.11 pMC	0.2176 +/- 0.0011	-782.37 +/- 1.08 o/oo	-784.16 +/- 1.08 o/oo(1950:2,018.00)	12250 +/- 40 BP
B-466675	PG17-ABV-32-5	Amygdalus wood charcoal	89	13790 +/- 40	acid/alkali/acid	-26.6 o/oo	17.97 +/- 0.09 pMC	0.1797 +/- 0.0009	-820.34 +/- 0.89 o/oo	-821.79 +/- 0.89 o/oo(1950:2017)	13820 +/- 40 BP
B-466676	PG17-ACH-56-1	Amygdalus wood charcoal	59	14420 +/- 40	acid/alkali/acid	-26.6 o/oo	16.61 +/- 0.08 pMC	0.1661 +/- 0.0008	-833.89 +/- 0.83 o/oo	-835.23 +/- 0.83 o/oo(1950:2017)	14440 +/- 40 BP
B-460897	PG16-AAR-8	Amygdalus wood charcoal	19	15010 +/- 40	acid/alkali/acid	-25.3 o/oo	15.4 +/- 0.1 pMC	0.1543 +/- 0.0008	-845.65 +/- 0.77 o/oo		15020 +/- 40 BP
B-466677	PG17-ADF-131-4	Amygdalus wood charcoal	51	15590 +/- 50	acid/alkali/acid	-25.4 o/oo	14.36 +/- 0.09 pMC	0.1436 +/- 0.0009	-856.41 +/- 0.89 o/oo	-857.56 +/- 0.89 o/oo(1950:2017)	15600 +/- 50 BP
B-499843	PG17-ADG-17049*-1	Amygdalus charred nutshell	10	16010 +/- 50	acid/alkali/acid	-22.4 o/oo	13.63 +/- 0.08 pMC	0.1363 +/- 0.0008	-863.72 +/- 0.85 o/oo	-864.84 +/- 0.85 o/oo(1950:2,018.00)	15970 +/- 50 BP
(* Flotation sample register number)
