# Supplementary material for: The Zagros Epipalaeolithic revisited: New excavations and 14C dates from Palegawra cave in Iraqi Kurdistan
Source: PLoS One. 2020 Sep 21;15(9):e0239564. doi: 10.1371/journal.pone.0239564 (PMC7505476; doi:10.1371/journal.pone.0239564)
Supplement: S5 Table — (XLSX) [file pone.0239564.s008.xlsx]

## Sheet: S5 Table
S5 Table. Palegawra Area A sequence Bayesian age model
Name	Unmodelled (BP)									Modelled (BP)									Indices Amodel 97.9 Aoverall 97.9
	from	to	%	from	to	%	mu	sigma	median	from	to	%	from	to	%	mu	sigma	median	A	C
Boundary End Phase 3										14233	13179	68.2	14377	11154	95.4	13357	891	13687		96.4
Interval Phase 3										0	2944	68.2	0	4649	95.4	2066	1340	2013		97.4
R_Date ABR-17012-1	14213	14075	68.2	14328	14004	95.4	14160	83	14150	14221	14077	68.2	14358	14001	95.4	14168	89	14155	97.8	99.6
Phase 3
Boundary End Phase 2- Phase 3										16702	14123	68.3	16713	14118	95.4	15423	840	15431		98.1
Interval Phase 2										587	3079	68.4	67	3264	95.4	1756	926	1773		98.4
R_Date ABV-17-32	16800	16550	68.2	16918	16449	95.4	16678	120	16678	16798	16550	68.2	16916	16446	95.4	16675	120	16675	100	99.6
Phase 2
Boundary End Phase 1- Phase 2										17563	16917	68.2	17653	16631	95.4	17179	286	17205		99.4
Interval Phase 1										1861	2892	68.2	1586	4184	95.4	2648	731	2497		99
R_Date ACH-17-56	17650	17490	68.2	17775	17400	95.4	17577	88	17573	17662	17499	68.2	17801	17416	95.4	17590	90	17584	98.3	99.6
R_Date AAR-16-8	18331	18161	68.2	18394	18053	95.4	18232	86	18240	18330	18160	68.2	18393	18053	95.4	18232	86	18240	99.9	99.6
R_Date ADF-17-131	18895	18782	68.2	18955	18720	95.4	18838	57	18838	18895	18782	68.2	18955	18721	95.4	18838	57	18838	99.9	99.8
R_Date ADG-17049-1	19427	19227	68.2	19526	19142	95.4	19329	98	19328	19401	19205	68.2	19505	19110	95.4	19303	99	19303	98.5	99.6
Phase 1
Boundary Start Phase 1										19905	19232	68.2	21225	19093	95.4	19827	650	19620		95.9
Sequence Palegawra EFEC Area A
