# Supplementary material for: The Zagros Epipalaeolithic revisited: New excavations and 14C dates from Palegawra cave in Iraqi Kurdistan
Source: PLoS One. 2020 Sep 21;15(9):e0239564. doi: 10.1371/journal.pone.0239564 (PMC7505476; doi:10.1371/journal.pone.0239564)
Supplement: S6 Table — (XLSX) [file pone.0239564.s009.xlsx]

## Sheet: S6 Table
S6 Table. Palegawra chipped stone items grouped by context, phase and lithic category
Context	Flot register number/Sample type (includes chipped stone small finds collected during excavation)	Raw Material	Flake	Primary cortical flake	Primary indeterminate flake	Secondary cortical flake	Indeterminate secondary flake	Indeterminate flake	Indeterminate direction bladelet	Bladelet - Unidirectional	Indeterminate unidirectional bladelet	Secondary unidirectional bladelet	Secondary bladelet	Secondary bidrectional bladelet	Bladelet - Bidirectectional	Bladelet fragments <12mm width	Bladelet - Indeterminate	Indeterminate secondary bladelet	Blade >12mm width fragments	Blade >12mm width Unidirectional	Primary cortical blades	Blade secondary unidirectional	Sec ondary cortical blade	Blade >12mm Bidirectional	Secomndary bidirectional blade	Pressure Bladelet	Retouch spall	Spall	Burin spalls	Heat spalls	Indeterminate	Indeterminate cortical	Bipolar Core	Piece Esquilles on flake or indeterminate	Piece Esquilles on blade	Single platform core	Change of orientation blade/let core	Opposed platform core	Change of orientation flake core	Multiplatform core	Unidirectional bladelet core	Opposed platform bladelet core	Core fragments	Single platform sub-pyramidal core	Single platform sub-pyramidal bladelet core	Bullet Core	Pressure Core	Naviform Core	Core on a removal
Area A - Phase 1
AAQ	16003	Flint	14	3		4			2	14							1					1						4			55			1						1
AAT	16015	Flint	12	1	1	4	1	1	4	13					4		3		1	1		1							3		34	5	1						1										1
AAT	16020	Flint	4			1				6										1											16
AAS	16014	Flint	12			1		3	1	11							5		1	1									2		31								2
AAP	dry sieve	Flint	9			4				6							2												1		5					3
AAS	16006	Flint	20	1	1	5	1	1	2	16		1			3		9		1					3					5		48								1			1			3
AAR	16005	Flint	15	1		5			3	8		2			1		2		1										3		31	2
AAP	16007	Flint	13			1		1	2	2					2		2		1	1											25	2	1								1
ADC	17044	Flint	30	3		6	2		1	16		2					8	2	1			2		1					1		28	6						1
ACR	17031	Flint	18			7	2	1		16		1			1		4	1	1	4		2							5		22	7				1			1	1
ACT	17034	Flint	30	5	1	8	4	2	1	19		2			2		7			2		1					1		4	4	27	5					1		1				1	2
ACN	17027	Flint	24	1	1	9		3		16		1	1		1		6							1			1		2	2	25	5		1							1	1
ACH	17033	Flint	13	1		5	1	1		9	2	1			2					2								1		1	17	7						2				1
Total			214	16	4	60	11	13	16	152	2	10	1		16		49	3	7	12		7		5			2	5	26	7	364	39	2	2		4	1	3	6	2	2	3	1	2	3				1
Area A - Phase 2
AAL	combined samples	Flint	12			7		2	2	9		1					1					2						1			13				1					2					1
AAM	combined samples	Flint	6			2				1									2	1		1	1								5
AAL	16002	Flint	15	1		5	3			12		1			2		3		2	1		1									44
AAL	16001	Flint	4							4																		3			17		1					1
ACF	17021	Flint	2			3									1		1		1	10				1
ABV	17017	Flint	11	1	2	5	1	1	2	12		1					1			1				1					1		21	3
ACB	17019	Flint	11			2		1	1	4					1		1											1		4	6	2
ABZ	17018	Flint	4			1				5	1																				3
Total			65	2	2	25	4	4	5	47	1	3			4		7		5	13		4	1	2				5	1	4	109	5	1		1			1		2					1
Area A - Phase 3
AAH	combined samples	Flint	15	2		5		1		5		1								4											8					1				2
ABG	17009	Flint	18	1		6	1	4		9		1		1	4		10	2	2	1					1						59	3						1				1
AAJ	16011	Flint	20	2		11		2	1	16		1			4		7		4	1		1		1					1		33	6							1						1
ABI	17010	Flint	19	2		6	1	2		15		1					3	1	2	1		1	1						1		23	8		1		1			1
AAG	dry sieve	Flint							1						1									1							5	1										1
AAF	16013	Flint	29	2		3	1			5		2			4		5	1		1		1									30	2		1
AAH	16012a	Flint	20		1	6		3	2	8		1					3		1	1								1			29	6													1
AAH	16012a	Obsidian
ABC	17002	Flint	13			2	1	1		8	1				1		2		1			1	1				1				9			1								1
ABC	17003	Flint	5				1			1		1					2														11
Total			139	9	1	39	5	13	4	67	1	8		1	14		32	4	10	9		4	2	2	1		1	1	2		207	26		3		2		1	2	2		3			2
Area B
BAI	combined samples	Flint	61	3		29	3	2		26		5			5		2		1	4	2	1		1				2	4		53				1	1				1		2							1
BAE	combined samples	Flint	7			4									3					3	1	1		2							3
BAL	dry sieve	Flint	11	1	1	7	2	2	1	10					2		4			1		2							2		18	3									1				2				1
BAJ	16016	Flint	13	1		6		1	1	4					1		5	1						1							13	8		1										1
Total			92	5	1	46	5	5	2	40		5			11		11	1	1	8	3	4		4				2	6		87	11		1	1	1				1	1	2		1	2				2
[truncated: 80 more columns]
