# Supplementary material for: The Zagros Epipalaeolithic revisited: New excavations and 14C dates from Palegawra cave in Iraqi Kurdistan
Source: PLoS One. 2020 Sep 21;15(9):e0239564. doi: 10.1371/journal.pone.0239564 (PMC7505476; doi:10.1371/journal.pone.0239564)
Supplement: S7 Table — (XLSX) [file pone.0239564.s010.xlsx]

## Sheet: S7 Table
S7 Table. Palegawra equid measurements
Element	Bd (mm)
Metapodial	34.8
Metapodial	38.5
Metapodial	39
Metapodial	39.6
Metapodial	39.9
Metapodial	40.8
Phalanx 1	33.5
Phalanx 1	34.1
Phalanx 1	37.7
Phalanx 1	39.3
Phalanx 2	23.8
Phalanx 2	28.1
Phalanx 2	28.2
Phalanx 2	33.3
Phalanx 2	34
Phalanx 2	34.3
Phalanx 2	35.7
Phalanx 2	35.9
Phalanx 2	37
Phalanx 2	37
Phalanx 2	37.9
Phalanx 2	38.4
Phalanx 2	40.6
NB. Measurements follow von den Driesch (1976) (see also SI2 Supporting Information file).
Reference
von den Driesch A. (1976) A guide to the measurement of animal bones from archaeological sites. Cambridge MA: Peabody Museum of Archaeology and Ethnology.
