# Supplementary material for: The Zagros Epipalaeolithic revisited: New excavations and 14C dates from Palegawra cave in Iraqi Kurdistan
Source: PLoS One. 2020 Sep 21;15(9):e0239564. doi: 10.1371/journal.pone.0239564 (PMC7505476; doi:10.1371/journal.pone.0239564)
Supplement: S8 Table — (XLSX) [file pone.0239564.s011.xlsx]

## Sheet: S8 Table
S8 Table. Counts and relative abundances of diagnostic, undiagnostic and indeterminate bones (hare size and above) grouped by context and phase
	Phase 3	Phase 2				Phase 1													All
	AAJ	AAL	ACB	ACF	Total	AAN	AAO	AAP	AAQ	AAR	AAS	AAT	ACH	ACJ	ACR	ACT	ADC	Total	Total
COUNTS
Diagnostics	29	21	9	3	33	14	13	9	18	7	25	12	12	0	20	16	9	155	217
Undiagnostics	346	62	77	38	177	117	130	101	246	88	229	239	114	10	149	121	109	1653	2176
Indeterminate	2239	220	640	320	1180	900	583	459	1019	538	1359	902	1053	85	1130	1346	820	10194	13613
Total	2614	303	726	361	1390	1031	726	569	1283	633	1613	1153	1179	95	1299	1483	938	12002	16006
RELATIVE ABUNDANCES %
Diagnostics	0.0110941	0.0693069	0.0123967	0.00831025	0.023741	0.013579	0.0179063	0.0158172	0.0140296	0.0110585	0.0154991	0.0104076	0.0101781	0	0.0153965	0.0107889	0.00959488	0.0129145	0.0135574
Undiagnostics	0.132364	0.20462	0.106061	0.105263	0.127338	0.113482	0.179063	0.177504	0.191738	0.139021	0.141971	0.207285	0.0966921	0.105263	0.114704	0.0815914	0.116205	0.137727	0.135949
Indeterminate	0.856542	0.726073	0.881543	0.886427	0.848921	0.872939	0.80303	0.806678	0.794232	0.849921	0.842529	0.782307	0.89313	0.894737	0.8699	0.90762	0.8742	0.849358	0.850494
NB. The abundances of diagnostic, undiagnostic and indeterminate bones reflect the ‘identifiability’ of the assemblage. Diagnostic bones are those that can be identified to a taxon. Undiagnostic bones are those that cannot be identified to a taxon but can be identified to an element group and size category. The remaining indeterminate bones are those that cannot be identified to an element group …
