# Supplementary material for: The Zagros Epipalaeolithic revisited: New excavations and 14C dates from Palegawra cave in Iraqi Kurdistan
Source: PLoS One. 2020 Sep 21;15(9):e0239564. doi: 10.1371/journal.pone.0239564 (PMC7505476; doi:10.1371/journal.pone.0239564)
Supplement: S9 Table — (XLSX) [file pone.0239564.s012.xlsx]

## Sheet: S9 Table
S9 Table. Average fragment size and frequency of burning of undiagnostic long bone fragments grouped by context, phase and size category.
	Phase 3	Phase 2				Phase 1
	AAJ	AAL	ACB	ACF	Mean	AAN	AAO	AAP	AAQ	AAR	AAS	AAT	ACH	ACJ	ACR	ACT	ADC	Mean	Total Mean
BOS / CERVUS / EQUUS SIZE
Average Frag. Size (cm)	6	5	6	9	6.7	6	6	8	6	8	5	5	4	8	2	5	1	5.3	5.6
% Burnt	0.08	0	0	1	0.33	0	0.1	0	0	0	0	0.08	0.14	0	0.25	0.13	0	0.06	0.11
% Carbonised	0	0	0	1	0.33	0	0	0	0	0	0.06	0.08	0	0	0	0.13	0	0.02	0.08
% Calcined	0	0	0	0	0	0	0.09	0	0	0	0	0	0	0	0	0.13	0	0.02	0.01
Number of Fragments	49	4	10	1		14	11	4	21	5	17	12	7	1	4	8	2
DAMA / SUS / OVIS / CAPRA / GAZELLA SIZE
Average Frag. Size (cm)	3	2	3	3	2.7	3	3	3	3	3	3	2	3	3	4	2	2	2.8	2.8
% Burnt	0.26	0	0	0	0	0	0.05	0.21	0.08	0	0	0.03	0.07	0	0.08	0.07	0.06	0.05	0.06
% Carbonised	0.21	0.13	0.22	0	0.12	0.1	0.14	0.07	0.13	0.08	0.06	0.1	0.14	0	0.2	0.14	0.31	0.12	0.13
% Calcined	0.02	0.13	0	0.4	0.18	0	0	0	0	0	0	0	0	0	0.05	0.21	0	0.02	0.05
Number of Fragments	43	8	9	5		21	22	14	39	13	31	31	14	3	40	14	16
VULPES / LEPUS SIZE
Average Frag. Size (cm)	2	2	1	1	1.3	2	4	2	2	1	2	1	1		2	2	1	1.7	1.7
% Burnt	0.34	0	0	0	0	0.08	0	0	0.05	0	0	0	0.29		0.5	0.08	0.22	0.1	0.104
% Carbonised	0.38	0.33	0.5	0	0.28	0	0	0	0.24	0	0.16	0.15	0.14		0.1	0	0.22	0.08	0.148
% Calcined	0	0	0	0	0	0.15	0	0	0	0	0	0.05	0		0.05	0	0	0.02	0.0166667
Number of Fragments	32	3	2	3		13	13	8	21	15	25	20	7	0	20	13	9
ALL SIZE CATEGORIES
Average Frag. Size (cm)	4	2	6	2	3.3	3	3	2	3	2	3	2	2	3	2	2	2	2.41667	2.6875
% Burnt	0.21	0	0	0.11	0.04	0.02	0.04	0.12	0.05	0	0	0.03	0.14	0	0.22	0.09	0.11	0.0683333	0.07125
% Carbonised	0.17	0.13	0.14	0.11	0.13	0.04	0.07	0.04	0.12	0.03	0.1	0.11	0.11	0	0.16	0.09	0.26	0.09	0.105
% Calcined	0.01	0.07	0	0.22	0.1	0.04	0.02	0	0	0	0	0.02	0	0	0.05	0.11	0	0.02	0.03375
Number of Fragments	124	15	21	9		48	46	26	81	33	73	63	28	4	64	35	27
NB. Analysing the taphonomy of undiagnostic long bone fragments is useful for assessing site formation processes. The median fragment size of the recorded undiagnostic long bone fragments and the proportion of these fragments that are burnt, carbonised and calcined, are given for each context. The mean of these values summarises each phase and the whole assemblage. Values for the long bone fragme…
