# Supplementary material for: The Zagros Epipalaeolithic revisited: New excavations and 14C dates from Palegawra cave in Iraqi Kurdistan
Source: PLoS One. 2020 Sep 21;15(9):e0239564. doi: 10.1371/journal.pone.0239564 (PMC7505476; doi:10.1371/journal.pone.0239564)
Supplement: S10 Table — (XLSX) [file pone.0239564.s013.xlsx]

## Sheet: S10 Table
S10 Table. Summary of ungulate taxa fusion data
Taxon	Element	Fused	Fusing	Unfused	Fusion Age (Months)	Reference
Bos	Proximal Phalanx 2	1	0	0	~ 18	Silver 1969
Cervus	Proximal Radius	2	0	0	2-8	Purdue 1983
Cervus	Proximal Phalanx 2	9	0	1	5-17	Purdue 1983
Cervus	Proximal Phalanx 1	9	0	0	8-20	Purdue 1983
Cervus	Distal Metatarsal	1	0	1	17-29	Purdue 1983
Cervus	Distal Metapodial	1	0	0	17-29	Purdue 1983
Cervus	Proximal Ulna	1	0	0	20-29	Purdue 1983
Cervus	Distal Metacarpal	0	0	1	20-29	Purdue 1983
Equus	Proximal Phalanx 2	14	0	1	9-12	Silver 1969
Equus	Proximal Phalanx 1	10	0	0	13-15	Silver 1969
Equus	Proximal Radius	3	0	0	15-18	Silver 1969
Equus	Distal Metacarpal	1	0	0	15-18	Silver 1969
Equus	Distal Metapodial	8	0	0	15-20	Silver 1969
Equus	Distal Tibia	1	0	1	20-24	Silver 1969
Equus	Proximal Ulna	0	1	0	~42	Silver 1969
Sus	Proximal Radius	1	0	0	7-8	Zeder et al. 2015
Sus	Proximal Phalanx 1	0	0	1	18-24	Zeder et al. 2015
Sus	Distal Metacarpal	0	0	1	24-36	Zeder et al. 2015
Dama	Proximal Phalanx 2	1	0	0	5-17	Purdue 1983
Dama	Distal Metatarsal	0	0	1	17-29	Carden & Hayden 2006, Purdue 1983
Ovis/Capra	Proximal Radius	1	0	0	0-6	Zeder 2006
Ovis/Capra	Distal Humerus	1	0	0	6-12	Zeder 2006
Ovis/Capra	Proximal Phalanx 1	6	0	0	12-18	Zeder 2006
Ovis/Capra	Proximal Phalanx 2	3	0	1	12-18	Zeder 2006
Ovis/Capra	Distal Tibia	1	0	0	18-30	Zeder 2006
Ovis/Capra	Distal Metacarpal	1	0	0	18-30	Zeder 2006
Ovis/Capra	Distal Metapodial	3	0	0	18-30	Zeder 2006
Ovis/Capra	Distal Radius	1	0	0	30-48	Zeder 2006
Ovis/Capra	Calcaneus	0	0	1	30-48	Zeder 2006
Gazella	Proximal Phalanx 1	4	1	0	0-7	Munro et al. 2009
Gazella	Proximal Phalanx 2	7	0	1	0-7	Munro et al. 2009
Gazella	Distal Humerus	1	0	0	3-7	Munro et al. 2009
Gazella	Distal Tibia	2	0	0	7-18	Munro et al. 2009
Gazella	Distal Metatarsal	1	0	1	7-18	Munro et al. 2009
Gazella	Distal Metapodial	1	0	4	7-18	Munro et al. 2009
Gazella	Distal Radius	1	0	0	18+	Munro et al. 2009
NB. Ovis and Capra data are combined.
References
Silver IA (1969) The ageing of domestic animals. In: Brothwell DR, Higgs ES, editors. Science in archaeology: a comprehensive survey of progress and research, pp. 283–302.. London: Thames & Hudson.
Purdue JE (1983) Epiphyseal closure in white-tailed deer. J. Wildl. Manage. 47: 1207–1213.
Zeder MA, Lemoine X, Payne S (2015) A new system for computing long-bone fusion age profiles in Sus scrofa. J. Archaeol. Sci. 55: 135–150.
Carden RF, Hayden TJ (2006) Epiphyseal fusion in the postcranial skeleton as an indicator of age at death of European fallow deer (Dama dama dama, Linnaeus, 1758). In: Ruscillo D, editor. Recent advances in ageing and sexing animal bones, pp. 227–236. Oxford: Oxbow Books.
Zeder MA (2006) Reconciling rates of long bone fusion and tooth eruption and wear in sheep (Ovis) and goat (Capra). In: Ruscillo D, editor. Recent advances in ageing and sexing animal bones, pp. 87–118.. Oxford: Oxbow.
Munro ND, Bar-Oz G, Stutz AJ (2009) Aging mountain gazelle (Gazella gazella): refining methods of tooth eruption and wear and bone fusion. J. Archaeol. Sci. 36: 752–763.
