# Supplementary material for: The Zagros Epipalaeolithic revisited: New excavations and 14C dates from Palegawra cave in Iraqi Kurdistan
Source: PLoS One. 2020 Sep 21;15(9):e0239564. doi: 10.1371/journal.pone.0239564 (PMC7505476; doi:10.1371/journal.pone.0239564)
Supplement: S11 Table — (XLSX) [file pone.0239564.s014.xlsx]

## Sheet: S11 Table
S11 Table. Crown heights of equid cheek teeth and the estimated age range they correspond to (after Levine 1982: Appendix table IIIa)
Bone Number	Upper/Lower	Tooth	Crown Height (mm)	Estimated Age Range (Years)
1272	Upper	P3-M2	83.2	3 - 5
956	Upper	P3-M2	59.8	6 - 9
969	Upper	M3	56.6	7 - 8
937	Lower	P3-M2	49.4	7 - 10
1597	Lower	P2	37	8 - 9
1337	Lower	M3	57.6	8 - 9
967	Upper	P2	40.2	9 - 10
1020	Lower	P3-M2	42.4	9 - 11
1273	Lower	M3	43.2	10 - 11
1657	Lower	P2	5.5	18 - 19
NB. For some loose teeth it was difficult to identify them further than being one of P3, P4, M1, or M2. These are listed as P3-M2 in the table. For these teeth the estimated age ranges encompass all possible teeth and hence are broader than those of single teeth.
Reference
Levine M (1982) The use of crown height measurements and eruption-wear sequences to age horse teeth. In Wilson B, Grigson C, Payne S, editors. Ageing and Sexing Animal Bones from Archaeological Sites, pp. 223-225. BAR (BS) 109.
