# Supplementary material for: The Zagros Epipalaeolithic revisited: New excavations and 14C dates from Palegawra cave in Iraqi Kurdistan
Source: PLoS One. 2020 Sep 21;15(9):e0239564. doi: 10.1371/journal.pone.0239564 (PMC7505476; doi:10.1371/journal.pone.0239564)
Supplement: S12 Table — (XLSX) [file pone.0239564.s015.xlsx]

## Sheet: S12 Table
S12 Table. Skeletal element counts of the mammalian diagnostic bone assemblage grouped by size category
Element	End	Bos / Cervus / Equus Size	Dama / Sus / Ovis / Capra / Gazella Size	Total
Horn core	n/a	0	2	2
Maxilla	n/a	1	6	7
Mandible	n/a	10	10	20
Maxillary Tooth	n/a	20	13	33
Mandibular Tooth	n/a	21	13	34
Mandibular/Maxillary Tooth	n/a	36	9	45
Scapula	n/a	1	3	4
Pelvis	n/a	1	4	5
Humerus	Distal	0	2	2
Humerus	n/a	1	0	1
Radius	Proximal	4	3	7
Radius	Distal	0	2	2
Radius	n/a	0	2	2
Ulna	Proximal	2	0	2
Ulna	n/a	1	2	3
Femur	Proximal	1	0	1
Femur	Distal	1	0	1
Femur	n/a	5	2	7
Patella	n/a	2	0	2
Tibia	Distal	2	4	6
Tibia	n/a	3	2	5
Calcaneus	n/a	1	1	2
Astragalus	n/a	0	2	2
Sesamoid	n/a	28	26	54
Carpal/Tarsal	n/a	12	15	27
Metacarpal	Proximal	2	3	5
Metacarpal	Distal	2	4	6
Metatarsal	Proximal	0	5	5
Metatarsal	Distal	2	3	5
Metatarsal	n/a	2	1	3
Metapodial	Proximal	2	0	2
Metapodial	Distal	10	11	21
Metapodial	n/a	6	4	10
First Phalanx	Proximal	19	14	33
First Phalanx	Distal	28	18	46
First Phalanx	n/a	4	1	5
Second Phalanx	Proximal	26	15	41
Second Phalanx	Distal	33	8	41
Second Phalanx	n/a	7	3	10
Third Phalanx	n/a	28	13	41
Phalanx	Proximal	0	0	0
Phalanx	Distal	3	2	5
Phalanx	n/a	5	1	6
NB. For the long bones, where possibble, the end – proximal and/or distal – is also given. Certain elements, such as the metapodia and phalanges, are prevalent, whereas other elements (e.g. humerus, proximal femur and proximal tibia) are absent.
