# Supplementary material for: The Zagros Epipalaeolithic revisited: New excavations and 14C dates from Palegawra cave in Iraqi Kurdistan
Source: PLoS One. 2020 Sep 21;15(9):e0239564. doi: 10.1371/journal.pone.0239564 (PMC7505476; doi:10.1371/journal.pone.0239564)
Supplement: S13 Table — (XLSX) [file pone.0239564.s016.xlsx]

## Sheet: S13 Table
S13 Table. Skeletal element counts of the undiagnostic bone assemblage grouped by context, phase and size category
	Phase 3	Phase 2				Phase 1													Total
	AAJ	AAL	ACB	ACF	Total	AAN	AAO	AAP	AAQ	AAR	AAS	AAT	ACH	ACJ	ACR	ACT	ADC	Total
BOS / CERVUS / EQUUS SIZE
Skull	2	0	0	1	1	1	2	1	1	0	2	1	0	0	0	1	0	9	12
Tooth frags.	10	8	4	0	12	6	12	7	17	4	10	10	6	0	3	5	8	88	110
Vertebrae	0	0	0	0	0	0	0	0	0	0	0	0	0	0	0	0	0	0	0
Ribs	1	5	6	4	15	10	9	2	17	5	12	13	5	1	1	8	4	87	103
Flat bones	2	0	0	0	0	1	2	3	2	5	4	0	0	1	0	1	0	19	21
Long bones	49	4	10	1	15	14	11	4	21	5	17	12	7	1	4	8	2	106	170
Total	64	17	20	6	43	32	36	17	58	19	45	36	18	3	8	23	14	309	416
DAMA / SUS / OVIS / CAPRA / GAZELLA SIZE
Skull	12	5	1	1	7	0	2	4	10	0	1	10	0	0	4	0	0	31	50
Tooth frags.	27	3	5	2	10	8	9	9	20	5	23	20	14	1	5	12	8	134	171
Vertebrae	0	0	0	0	0	0	0	0	1	0	0	1	0	0	3	0	0	5	5
Ribs	133	13	27	9	49	23	21	25	65	15	54	65	23	1	46	32	39	409	591
Flat bones	10	2	1	1	4	3	3	1	3	0	2	2	6	1	2	5	1	29	43
Long bones	43	8	9	5	22	21	22	14	39	13	31	31	14	3	40	14	16	258	323
Total	225	31	43	18	92	55	57	53	138	33	111	129	57	6	100	63	64	866	1183
VULPES / LEPUS SIZE
Skull	12	2	2	2	6	5	8	12	8	4	5	13	10	0	6	9	10	90	108
Tooth frags.	0	0	0	0	0	0	0	0	0	1	1	1	0	0	0	0	0	3	3
Vertebrae	0	0	0	0	0	0	0	0	0	0	2	0	0	0	0	0	0	2	2
Ribs	0	2	4	4	10	7	7	7	13	13	34	30	8	1	3	7	4	134	144
Flat bones	6	3	5	4	12	1	5	0	4	0	2	2	3	0	4	2	2	25	43
Long bones	32	3	2	3	8	13	13	8	21	15	25	20	8	0	20	13	9	165	205
Total	50	10	13	13	36	26	33	27	46	33	69	66	29	1	33	31	25	419	505
NB. Undiagnostic bones are those that cannot be identified to a taxon but can be identified to size category and element group. These data are useful for assessing the representation of skeletal elements in the faunal assemblage. The total number of undiagnostic fragments which have been identified to each element group is given. The data for each size category are shown separately to evaluate th…
