# Supplementary material for: The Zagros Epipalaeolithic revisited: New excavations and 14C dates from Palegawra cave in Iraqi Kurdistan
Source: PLoS One. 2020 Sep 21;15(9):e0239564. doi: 10.1371/journal.pone.0239564 (PMC7505476; doi:10.1371/journal.pone.0239564)
Supplement: S14 Table — (XLSX) [file pone.0239564.s017.xlsx]

## Sheet: S14 Table
S14 Table. Habitat fidelity scores for mammalian taxa
Taxon	Wetland	Forest	Grassland	Desert/Steppe	Shrubland	Mountainous	Savannah
Bos primigenius	0.4	0.4	0.2	0	0	0	0
Cervus elaphus	0	0.25	0.25	0	0.25	0.25	0
Equus hemionus	0	0	0.33	0.16	0.16	0	0.33
Dama dama	0	0.25	0.25	0	0.5	0	0
Sus scrofa	0.22	0.11	0.11	0.11	0.22	0	0.22
Capra aegagrus	0	0.16	0.16	0.16	0.16	0.33	0
Ovis orientalis	0	0.33	0.33	0	0.16	0.16	0
Gazella subgutturosa	0	0	0.25	0.5	0.25	0	0
Vulpes sp.	Habitat designation too broad for inclusion
Lepus capensis	0	0	0.33	0.33	0.33	0	0
Totals	0.62	1.5	2.21	1.26	2.03	0.74	0.55
NB. This table presents the habitat fidelity scores used to generate the graph presented in Fig 45. Faunal habitat types follow the IUCN 2019 classification [http://www.iucnredlist.org]. These numbers were calculated after the method described in Emery and Kennedy Thornton (2008) and are based on the habitat data given on the species data pages of IUCN 2019. They represent the relative dependence…
Reference
Emery KF, Kennedy Thornton E (2008) Zooarchaeological habitat analysis of ancient Maya landscape changes. J. Ethnobiol. 28: 154–178.
