# Supplementary material for: The Zagros Epipalaeolithic revisited: New excavations and 14C dates from Palegawra cave in Iraqi Kurdistan
Source: PLoS One. 2020 Sep 21;15(9):e0239564. doi: 10.1371/journal.pone.0239564 (PMC7505476; doi:10.1371/journal.pone.0239564)
Supplement: S15 Table — (XLSX) [file pone.0239564.s018.xlsx]

## Sheet: S15 Table
S15 Table. Laboratory processing protocol for phytolith extraction
Step 1	~5g of dried sediment was weighed out.
Step 2	Each sample was screened through a 0.5mm mesh to remove any coarse sized particles
Step 3	Calcium carbonates were dissolved using a dilution of 10% hydrochloric acid and then washed in distilled water three times.
Step 4	Clay was removed using a settling procedure and sodium hexametaphosphate (Calgon) as a dispersant. Distilled water was added and the samples left for 75' before pouring off the suspense. This was repeated at hourly intervals until the samples were clear. Samples were then transferred into crucibles and left to dry at a temperature of <50°C.
Step 5	After drying, samples were placed in a muffle furnace for 120' at 500°C to remove any organic matter present.
Step 6	Phytoliths were then separated from the remaining material using a heavy liquid (sodium polytungstate) calibrated at 2.3 specific gravity. Phytoliths were transferred to centrifuge tubes and washed three times in distilled water. They were then placed in small Pyrex beakers and left to dry.
Step 7	2mg (where possible) of phytoliths per sample were mounted onto microscope slides, using the mounting agent Entellan.
