# Supplementary material for: The Zagros Epipalaeolithic revisited: New excavations and 14C dates from Palegawra cave in Iraqi Kurdistan
Source: PLoS One. 2020 Sep 21;15(9):e0239564. doi: 10.1371/journal.pone.0239564 (PMC7505476; doi:10.1371/journal.pone.0239564)
Supplement: S16 Table — (A) Per sampled context (n = 52) charred macro-remain counts and density ratios; (B) Per phase charred macro-remain density ratios. (XLSX) [file pone.0239564.s019.xlsx]

## Sheet: S16 Table
S16 Table. Palegawra Area A (Phases 1-3) charred plant macro-remains
(A) Per sampled context (n=52) charred macro-remain counts and density ratios
Area A Phase	3	3	3	3	3	3	3	3	3	3	3	2	2	2	2	2	2	2	2	2	2	2	2	1	1	1	1	1	1	1	1	1	1	1	1	1	1	1	1	1	1	1	1	1	1	1	1	1	1
Context	AAF	ABC	ABE	ABG	ABI	AAH	ABN	ABP	ABR	AAJ	ABM (lower & upper)	ABT	ABV	ABZ	ABX	ABY	ACB	ACD	ACE	ACF	ACJ	ACK	AAL	ACH	ACL	ACM	AAN	ACN	ACO	AAO	AAQ	AAR	ACP	ACQ	ACR	ACS	AAS	ACT	ACU	AAT	ACV	ACW	ACX	ACY	ACZ	AAU	ADA	ADC	ADD
Flotation register no.	16013	17002 17003	17006	17009	17010	16012	17014	17013	17012	16010 16011	17011 17015	17016	17017	17018 17020	17053	17022	17019	17041	17055	17021 17023	17025	17054	16001 16002	17033 17024	17026	17029	16009	17027	17028	16008	16003 16004	16005	17032	17035	17031	17030	16006 16014	17034	17036	16015 16020	17037	17038	17039	17040	17042	17046 17047 17048	17043	17044	17045
Flot sample volume (litres of floated sediment = L)	43	34	34	37	38	48	23	10	19	84	13	29	25	18	1.3	10	18	0.45	1.5	52	4	1.7	56	51	37	24	38	56	26	39	55	33	30	22	39	16	78	96	50	45	87	30	57	21	47	93	13	79	35
* WCh/L (Total Wood Charcoal >2mm per litre of sediment)	0.255814	0.0588235				0.104167			0.105263	0.0595238	0.0769231			0.111111									0.0714286	0.0392157	0.378378	0.208333	0.184211			0.102564	0.0181818			0.181818	0.153846	0.125	0.282051	0.21875	0.2	0.111111	0.45977	0.533333	0.385965	0.666667	0.510638	0.397849	0.846154	0.379747	0.457143
** N-W NISP/L (Non-Wood charred NISP per litre of sediment)	0.325581	1.02941	0.5	0.378378	0.0526316	0.208333	0.217391	0.4	0.157895	0.142857	0.461538	0.103448	0.12			0.2	0.0555556	13.3333		0.0384615			0.125	0.27451	0.567568	0.333333	0.0526316	0.214286	0.0769231	0.0512821	0.0727273	0.121212	0.0666667	0.636364	0.179487	0.125	0.166667	0.3125	1.06	0.266667	1.10345	2.23333	1.05263	1	0.87234	0.494624	2.15385	0.78481	1.2
Non-Wood charred
Amydgalus nutshell				2																				4	3			10						7	3				10		2		6	4	3	5	2	8	11
cf. Pistacia nutshell																										1																			1		1
nutshell indet.																																						5			31	13				7	9	26	19
Poaceae (wild, small) Lolium/Festuca type seed		3
Poaceae (wild, small) Lolium cf. rigidum type seed			1
Poaceae (wild, small) seed			1	1																								1									4	1		2			1			3	1
Poaceae (wild, large) seed	1
Poaceae indet. seed fragments	4	14	6	3		3	2	1		6			3			2				1			3		1						4	1			2		4	2				6		1		8
Hordeum grain	3																													1
Hordeum vulgare spontaneum chaff		1
Poaceae awn Stipa type (twisted)		2																						1																						1
Poaceae culm		4							1															1			1			1																1
Cyperaceae stem			4					3				1											1		1				1
Cyperaceae seed																							1
Fabaceae (small) seed	2					1			1	1														1	1				1			2								2						1
Fabaceae (medium) Lathyrus/Vicia seed				2		3																			1																		1					1
Fabaceae (medium) Lathurus/Vicia seed fragments							1			1	2							1		1													2	1				1						2		1
Apiaceae seed		1
Asteraceae seed	1					1
Brassicaceae seed																								1	1							1							1								1	1
Caryophyllaceae (cf. Silene) seed		1
Chenopodiaceae (cf. Chenopodium) seed	1
Labiatae seed					1
tuber/parenchyma tissue	2	9	5	6	1	2	2		1	4	4	2					1	5					2	5	13	6	1	1						6	2	2	5	21	42	8	63	48	52	14	37	19	14	26	12
Inflorescence indet.																								1		1
** N-W NISP (Non-Wood charred NISP incl. nutshell, seeds, tuber/parench.)	14	35	17	14	2	10	5	4	3	12	6	3	3			2	1	6		2			7	14	21	8	2	12	2	2	4	4	2	14	7	2	13	30	53	12	96	67	60	21	41	46	28	62	42
Non-Wood charred indet.	2									2														1	1	1				1							1				6	2		2
Total Non-Wood charred	16	35	17	14	2	10	5	4	3	14	6	3	3			2	1	6		2			7	15	22	9	2	12	2	3	4	4	2	14	7	2	14	30	53	12	102	69	60	23	41	46	28	62	42
Wood Charcoal >2mm
Amygdalus	5	2				3			2	3				1											5	3	2			2	1			2	5		1	16	10		36	10	13	13	22	15	8	19	13
Quercus deciduous type	1					1																		1														3			2				1	2		5	3
cf. Juniperus																														1							1
Prunus spinosa type																																					4			1
Rhamnus																																									2
Celtis																								1			3										8									4
cf. Asteraceae? (twig)																																								1
Salicaceae						1								1									1				1										2			1						2
Fraxinus																							1														2
Indet. twig (pith)																																								1
Wood Charcoal >2mm NISP	6	2				5			2	3				2									2	2	5	3	6			3	1			2	5		18	19	10	3	40	10	13	13	23	23	8	24	16
Wood Charcoal >2mm indet.	5									2	1												2	1	9	2	1			2				2	1	2	4	2		2		6	9	1	1	14	3	6
* WCh (Total Wood Charcoal >2mm) (NISP & Indet.)	11	2				5			2	5	1			2									4	3	14	5	7			5	1			4	6	2	22	21	10	5	40	16	22	14	24	37	11	30	16
(B) Per phase charred macro-remain density ratios
	Phase 3	Phase 2	Phase 1
Flot sample volume (L)	383	216.95	1531
* WCh count	26	6	408
** N-W NISP count	122	24	801
N-W NISP (excl. tuber/parenchyma tissue) count	84	14	96
Nut. (nutshell) count (Amydgalus, Pistacia & indet. nutshell)	2		268
* WCh/L ratio	0.0678851	0.0276561	0.266492
** N-W NISP/L ratio	0.318538	0.110625	0.523187
N-W NISP/WCh ratio	4.69231	4	1.96324
N-W NISP (excl. tuber/parenchyma tissue)/WCh ratio	3.23077	2.33333	0.235294
Nut./WCh ratio	0.0769231		0.656863
NB. Density ratios are used here solely as generic descriptors of the preservation status of the different groups of charred plant macro-remains recovered from Area A at Palegawra. Their use for reconstructing the relative contributions of these plant groups to Epipalaeolithic plant exploitation both syncronically (within each phase) and diachronically (across phases) (sensu Miller 1988) is not a…
Reference
Miller NF (1988) Ratios in paleoethnobotanical analysis. In: Hastorf CA, Popper VS, editors. Current paleoethnobotany. Analytical methods and cultural interpretations of archaeological plant remains. pp. 72–85. Chicago & London: University of Chicago Press.
[truncated: 5 more columns]
